# Supplementary material for: Linking skeletal muscle aging with osteoporosis by lamin A/C deficiency
Source: PLoS Biol. 2020 Jun 1;18(6):e3000731. doi: 10.1371/journal.pbio.3000731 (PMC7310860; doi:10.1371/journal.pbio.3000731)
Supplement: S1 Data. Underlying numerical data and statistical analysis for figure panels 1B, E, F, H, I, K, L; 2B, C, E, F, H; 3A, C, D, E, F, G, I, K; 4C, F; 5B, C, E; 6C, D; 7B, C, D, E, F, G, H; 8B, D, E, G; S2B, D, E, H, I, J, K, L; S3B, C, E; S4B, C, E, F, H; S6C, D, E, F; S7A, B, C, D, E; S8B; S9B, C, E, — (XLSX) [file pbio.3000731.s011.xlsx]

## Sheet: Figure 1
Fig 1B	Body weight (g)	Lmnaf/f				LmnaHSA-cko
	P15	7.5	7.1	7.2	6.8	7.4	7.3	7.4	6.7
	P30	18.8	19.2	17.7	16.9	14.5	14.8	13.3	15.2
	P60	24.2	24.9	26.1	23.8	19.8	21.3	18.3	20.1
	P90	31.5	29.5	30.6	28.7	25.4	24.2	23.3	24.9
Fig 1E	Adipocyte size (μm)
	Lmnaf/f	LmnaHSA-cko
	183	188
	175	169
	188	176
	182	194
Fig 1F	Subcutaneous fat thickness (μm)
	Lmnaf/f	LmnaHSA-cko
	502	488
	514	511
	486	472
	492	520
Fig 1H	Adipocyte size (μm)
	Lmnaf/f	LmnaHSA-cko
	189	112
	201	104
	192	131
	182	128
Fig 1I	Subcutaneous fat thickness (μm)
	Lmnaf/f	LmnaHSA-cko
	886	298
	864	324
	833	301
	966	283
Fig 1K	Percentage of Fibers (%)
	Lmnaf/f	LmnaHSA-cko
	71	65.4
	79.6	62.5
	74	57.4
	68	51
Fig 1L	Spine BV/TV
	Lmnaf/f	LmnaHSA-cko
	36	23
	41	26
	31	21
	38	24

## Sheet: Figure 2
Fig 2B	Cross-section area (μm2)
	Lmnaf/f	LmnaHSA-cko
	2018	1790
	2363	2096
	2092	1828
	2276	1810
	2695	2147
Fig 2C	Central nuclei (%)
	Lmnaf/f	LmnaHSA-cko
	2.7	22.4
	2.2	26.5
	3.3	30.1
	3.2	30.4
	1.9	27.6
Fig 2E	Twitch force (mN-m/kg)
	Lmnaf/f	LmnaHSA-cko
	87.9245	36.4444
	90.6977	43.9153
	102.353	57.7381
	76.6393	45.2736
Fig 2F	Tetanic force	Lmnaf/f				LmnaHSA-cko
	50 Hz	339.245	302.326	266.274	274.18	90.6667	164.179	123.809	169.312
	100 Hz	418.491	433.721	387.451	410.656	239.111	269.652	167.725	191.667
	150 Hz	450.98	463.934	510.077	512.076	260	291.542	198.81	177.778
	200 Hz	503.529	491.393	490.672	529.07	259.555	294.03	174.074	205.357
Fig 2H	BV/TV			Tb.N			Tb.Th			Tb.SP			CB BV/TV
	Lmnaf/f	LmnaHSA-cko		Lmnaf/f	LmnaHSA-cko		Lmnaf/f	LmnaHSA-cko		Lmnaf/f	LmnaHSA-cko		Lmnaf/f	LmnaHSA-cko
	0.0992	0.0181		4.0053	2.5487		0.0508	0.0353		0.2408	0.3945		0.5096	0.5515
	0.0846	0.0212		4.1343	2.7233		0.0523	0.0311		0.2308	0.3768		0.5288	0.5326
	0.1022	0.0105		4.9867	2.4088		0.0577	0.0376		0.2566	0.4154		0.4889	0.5669
	0.0892	0.0204		4.5388	2.5156		0.0501	0.0302		0.2388	0.3549		0.4974	0.4738

## Sheet: Figure 3
Fig 3A	Serum Osteocalcin level (ng/ml)
	Lmnaf/f	LmnaHSA-cko
	65.23	59.68
	61.33	66.23
	62.16	62.14
	65.89	63.28
Fig 3C	MAR (μm/day)
	Lmnaf/f	LmnaHSA-cko
	2.1	2.06
	2.18	2.12
	2.2	2.18
	2.13	2.09
Fig 3D	MS/BS
	Lmnaf/f	LmnaHSA-cko
	0.68	0.65
	0.75	0.71
	0.72	0.76
	0.71	0.73
Fig 3E	BFR (μm3/μm2/day)
	Lmnaf/f	LmnaHSA-cko
	1.5015	1.46775
	1.5587	1.5105
	1.573	1.55325
	1.52295	1.48913
Fig 3F	Serum PYD level (nmol/L)
		Lmnaf/f			LmnaHSA-cko
	1 month	1.228	1.115	1.121	1.354	1.387	1.289
	3 month	1.44499	1.63046	1.43485	3.2404	4.3932	3.8692
Fig 3G	Serum Ca2+ level (mg/dL)
		Lmnaf/f			LmnaHSA-cko
	1 month	10.175	9.663	9.575	12.513	12.65	11.856
	3 month	12.8	12.96	13.232	14.747	15.375	15.23
Fig 3I	TRAP+ Cells (number/surface)
		Lmnaf/f					LmnaHSA-cko
	1 month	14	19	18	17	13	25	22	21	23	22.5
	3 month	12	14	18	13	16	26	33	28	25	30
Fig 3K	TRAP+ MNCs per field
	Lmnaf/f	LmnaHSA-cko
	32	58
	26	62
	36	53
	25	49
	31	64

## Sheet: Figure 4
Fig 4C	TRAP+ MNCs per field
	Ctrl-CM	Lmna-KO-CM
	37	41
	28	29
	32	38
	36	31
	40	35
Fig 4F	TRAP+ MNCs per field
	Ctrl-CM	Lmna-KO-CM
	15	35
	10	32
	12	34
	16	39
	9	28

## Sheet: Figure 5
Fig 5B	Name		Log2 (fold change)	P-value
	CXCL1/KC		0.0585314	0.067177
	CXCL10/IP-10		0.068339	0.262635
	CXCL12/SDF-1		0.132743	0.142372
	CCL2/JE/MCP-1		0.0227453	0.477993
	RANTES		1.06538	0.000434699
	TIMP-1		0.0195556	0.645297
	IL-1ra		-1.59855	0.000567011
	TNF-alpha		-0.0217417	0.727582
	M-CSF		0.181471	0.0398768
	CXCL2/MIP-2		0.250205	0.00471918
	CCL1/I-309		-0.0256537	0.790793
	MIG		1.91351	0.00227369
	IL-1 alpha		-0.0173247	0.841806
	IL-6		3.68097	0.000376979
	IL-23		1.50285	0.0525516
	IL-16		2.2223	0.00141433
	IFN-gamma		0.592295	0.0046741
	CXCL13		-0.0120211	0.53243
	IL-2		0.542957	0.392326
	CLCL11/I-TAC		0.0977176	0.461427
	TREM-1		0.235601	0.527756
	CCL3/MIP-1 alpha		-0.274714	0.437361
	CCL17/TARC		-0.491953	0.309707
	CCL4/MIP-1 beta		0.808539	0.0430295
	C5a		0.322784	0.0193293
	G-CSF		0.103087	0.242014
	CCL12/MCP-5		-1.28991	0.0752854
	IL-27		-0.051074	0.877672
	IL-17		-0.593157	0.237059
	IL-7		0.231958	0.288799
	IL-4		0.135071	0.341576
	GM-CSF		0.0804355	0.391002
	IL-3		0.105385	0.504258
	ICAM-1		0.0442806	0.812953
	IL-1 beta		0.788532	0.0153924
	IL-5		0.0348884	0.669515
	IL-12		0.970553	0.022669
	IL-13		0.915037	0.0485669
	CCL11/Eotaxin		0.588886	0.0917211
	IL-10		-0.193202	0.78878
Fig 5C		IL-1ra	IL-6	IL-7	IL-15	IL-16	M-CSF	MIG	TNF-α	I-309	RANTES	BMP1	BMP2	BMP4	BMP6	IGF-1	FGF-2	TGFβ1	Myostatin
	Lmnaf/f	0.9865	1	1.192	0.9571	0.9965	0.9878	0.977	0.9976	0.9867	0.9214	0.8606	0.9461	0.8448	0.9794	1.0257	0.933	1	0.9727
		1.1203	1.057	1.1045	1.0329	1.1276	1.1221	1.1423	1.1278	0.9953	1.2102	1.0817	0.9138	1.1303	1.014	0.984	1.0718	1.057	1.0281
		0.9987	1.0867	0.7596	1.0116	0.9203	0.91	0.92	0.9212	1.1023	0.8996	1.0743	1.1567	1.0473	1.007	0.9908	1	0.9461	1
	LmnaHSA-cko	0.6021	23.4101	2.0993	1.3566	1.2324	1.2342	6.2364	1.1232	1.1044	5.3613	2.3729	2.8945	2.042	1.5511	2.395	2.7384	2.2089	0.5261
		0.5323	25.0434	2.6697	1.3287	1.1989	1.3452	7.3278	1.0216	1.0877	6.8763	2.3729	2.8945	2.2038	1.3883	2.4284	2.6635	2.3027	0.5046
		0.5012	27.8055	2.7638	1.3195	1.2678	1.2466	6.5783	1.2248	1.1233	5.5598	2.5432	3.1456	2.514	1.4473	2.6574	2.7766	2.4172	0.4517
Fig 5E	Serum IL-6 level (pg/ml)
		HSA-Cre			Lmnaf/f			LmnaHSA-cko
	1 month	4.12952	4.95551	4.12952	5.23084	3.57886	4.12952	17.896	18.9973	18.9973
	3 month	4.68018	6.88282	5.50617	4.40485	6.60749	6.05683	11.8388	9.99079	10.9023

## Sheet: Figure 6
Fig 6C	TRAP+ MNCs per field
	Ctrl-CM	Lmna-KO-CM	Lmna-KO-CM + IL-6 Ab
	14	27	21
	16	31	19
	12	25	18
Fig 6D	RANKL / OPG
	Ctrl-CM	Lmna-KO-CM	Lmna-KO-CM + IL-6 Ab
	0.972336	2.64204	1.86567
	1.07142	3.25273	2.17301
	0.958949	3.55944	1.97246

## Sheet: Figure 7
Fig 7B	BV/TV
	Lmnaf/f	LmnaHSA-cko	IL-6-KO	IL6-KO; LmnaHSA-cko
	0.1871	0.04	0.1451	0.1121
	0.1782	0.066	0.1682	0.1273
	0.1654	0.056	0.1543	0.1037
Fig 7C	Tb.N
	Lmnaf/f	LmnaHSA-cko	IL-6-KO	IL6-KO; LmnaHSA-cko
	5.1231	3.5954	4.2548	4.3664
	4.679	3.5573	4.8869	4.2584
	4.8674	3.2108	4.5628	4.3288
Fig 7D	Tb.Th
	Lmnaf/f	LmnaHSA-cko	IL-6-KO	IL6-KO; LmnaHSA-cko
	0.0484	0.0342	0.0485	0.0423
	0.0472	0.0323	0.0418	0.0403
	0.0556	0.0288	0.0386	0.0396
Fig 7E	Tb.SP
	Lmnaf/f	LmnaHSA-cko	IL-6-KO	IL6-KO; LmnaHSA-cko
	0.1868	0.2794	0.1935	0.2328
	0.1915	0.2776	0.235	0.2208
	0.1833	0.3126	0.2004	0.2166
Fig 7F	CB BV/TV
	Lmnaf/f	LmnaHSA-cko	IL-6-KO	IL6-KO; LmnaHSA-cko
	0.4804	0.4566	0.5008	0.4825
	0.4485	0.4313	0.4328	0.4786
	0.4983	0.4773	0.4678	0.4473
Fig 7G	Serum Osteocalcin level (ng/ml)
	Lmnaf/f	LmnaHSA-cko	IL-6-KO	IL6-KO; LmnaHSA-cko
	62.478	64.489	58.786	61.288
	60.223	59.459	60.279	63.429
	64.442	65.884	57.843	59.285
Fig 7H	Serum PYD level (nmol/L)
	Lmnaf/f	LmnaHSA-cko	IL-6-KO	IL6-KO; LmnaHSA-cko
	1.371	2.87704	1.21336	1.8234
	1.263	3.05456	1.2896	1.7623
	1.3682	2.76292	1.4014	1.9866

## Sheet: Figure 8
Fig 8B	SA-beta-gal densities (% Area)
	HSA-Cre	Lmnaf/f	LmnaHSA-cko
	2.3	2	24.6
	1.9	1.96	18.4
	2.1	2.25	16.8
Fig 8D	Relative protein expression
		HSA-Cre			Lmnaf/f			LmnaHSA-cko
	p16INK4a	1.111	0.969	0.994	0.988	1.022	0.976	3.879	3.646	3.234
	p53	1.126	0.982	1.022	0.965	1.122	0.989	2.145	2.445	2.044
	LaminB1	1.119	1.045	0.955	0.987	0.898	0.925	0.342	0.286	0.387
	BubR1	1.103	1.177	0.984	1.103	0.987	1.122	0.433	0.467	0.496
	p-NFκBp65	1.103	1.216	0.966	0.955	1.122	1.023	6.322	7.012	6.578
	NFκBp65	1.119	1.033	0.932	0.998	1.124	1.022	5.868	6.214	5.352
	p-IκBα	0.966	1.055	1.107	1.243	1.123	1.033	1.346	1.218	1.285
	IκBα	1.117	1.022	0.945	1.233	1.189	1.247	0.802	0.722	0.645
Fig 8E	Relative gene expression
		HSA-Cre			Lmnaf/f			LmnaHSA-cko
	p16INK4a	1.18372	0.890899	0.948246	1.00231	0.974905	0.872564	3.37136	3.56359	3.16747
	p19ARF	1.05458	1.00463	0.943875	0.880666	1.05458	0.983957	2.42279	2.56093	2.72578
Fig 8G	CM IL-6 level (pg/ml)
		Ctrl			Lmna-KO
	Scrambled	82.7	88.4	77.9	297.31	265.9	288.3
	p16INK4a-KD	57.8	66.7	75.6	154.5	147.3	151

## Sheet: Fig S1
	None

## Sheet: Fig S2
Fig S2B	Body weight (g)	Lmnaf/f				LmnaOcn-cko
	P15	7.2	7.8	7.4	7.7	7.1	7.9	7.3	7.5
	P30	18.2	17.6	17.2	18.5	17.3	17.8	17	18.9
	P60	22.3	23.4	22.1	23.9	21.7	21.3	22.2	23.4
	P90	27.9	28.3	26.7	27.2	26.1	27.6	26.7	25.9
Fig S2D	Adipocyte size (μm)
	Lmnaf/f	LmnaOcn-cko
	162	159
	178	183
	172	175
	164	163
Fig S2E	Subcutaneous fat thickness (μm)
	Lmnaf/f	LmnaOcn-cko
	456	513
	524	448
	493	483
	469	501
Fig S2H
	BV/TV
	Lmnaf/f	LmnaOcn-cko
	0.1844	0.2012
	0.1765	0.1813
	0.1932	0.1918
Fig S2I
	Tb.N
	Lmnaf/f	LmnaOcn-cko
	4.1963	4.5565
	4.0342	4.0125
	4.4884	4.5804
Fig S2J
	Tb.Th
	Lmnaf/f	LmnaOcn-cko
	0.056	0.0653
	0.0611	0.0577
	0.0598	0.0631
Fig S2K
	Tb.SP
	Lmnaf/f	LmnaOcn-cko
	0.2356	0.2142
	0.2138	0.2336
	0.2398	0.2012
Fig S2L
	CB BV/TV
	Lmnaf/f	LmnaOcn-cko
	0.5437	0.5091
	0.5065	0.5332
	0.5388	0.4968

[truncated: 8 more sheets: Fig S3, Fig S4, Fig S5, Fig S6, Fig S7, Fig S8, Fig S9, Fig S10]
